# Supplementary material for: SUMO-Targeted Ubiquitin Ligases (STUbLs) Reduce the Toxicity and Abnormal Transcriptional Activity Associated With a Mutant, Aggregation-Prone Fragment of Huntingtin
Source: Front Genet. 2018 Sep 18;9:379. doi: 10.3389/fgene.2018.00379 (PMC6154015; doi:10.3389/fgene.2018.00379)
Supplement: TABLE S2 — Expression profiles of 398 genes regulated by an extra copy of SLX5. An extra copy of SLX5 alters the expression profiles of 398 genes in the Htt103Q background (Htt103Q-NLS [Vector] vs. Htt103Q-NLS [SLX5]). 363 out of these 398 genes are also found to be differently expressed between Htt25Q-NLS and Htt103Q-NLS (Htt25Q[Vector] vs. Htt103Q[Vector]). Expression of most of the 363 genes (99.4%) is inversely correlation between Htt25Q [Vector] vs. Htt103Q [Vector] and Htt103Q [Vector] vs. Htt103Q [SLX5]. Only two genes do not exhibit this inverse relationship (Exceptions: YDL182W and YGR092W). Up- and down-regulated transcripts are shown in red and blue, respectively. Green shows 35 genes that are not detected the comparison between Htt-25Q and Htt-103Q (Htt25Q [Vector] vs. Htt103Q [Vector]). [file Table_2.XLS]

## Sheet: results
			Htt25Q [Vector] vs Htt103Q [Vector]							Htt103Q [Vector] vs Htt103Q [SLX5]
ID		Systematic Name	logFC	logCPM	LR	PValue	FDR		Systematic Name	logFC	logCPM	LR	PValue	FDR		Standard Name	Description
S000000006		YAL008W	-0.821194	7.07382	43.4989	4.24e-11	3.69e-10		YAL008W	0.364323	7.07382	10.3329	0.00130678	0.0286953		FUN14	Function Unknown Now
S000000012		YAL014C	0.443761	6.56282	14.1755	0.000166523	0.000331122		YAL014C	-0.377321	6.56282	13.152	0.000287215	0.0133835		SYN8	SYNtaxin
S000000068		YAR010C	-1.22209	5.93592	25.1726	5.24e-07	1.86e-06		YAR010C	0.830138	5.93592	13.8938	0.000193434	0.0104958
S000000117		YBL021C	0.525309	6.33598	18.1172	2.08e-05	5.09e-05		YBL021C	-0.401365	6.33598	13.668	0.000218137	0.0113266		HAP3	Heme Activator Protein
S000000177		YBL081W							YBL081W	-0.283515	8.4055	8.34729	0.00386264	0.0456714
S000000178		YBL082C	0.676596	6.58171	24.1587	8.87e-07	2.97e-06		YBL082C	-0.362727	6.58171	9.08695	0.0025744	0.0380439		ALG3	Asparagine Linked Glycosylation
S000000205		YBR001C	-0.658305	7.02116	23.816	1.06e-06	3.48e-06		YBR001C	0.357016	7.02116	8.51815	0.00351622	0.0433886		NTH2	Neutral TreHalase
S000000218		YBR014C	-0.546121	7.40481	33.7346	6.32e-09	3.48e-08		YBR014C	0.26055	7.40481	9.35899	0.00221894	0.0355839		GRX7	GlutaRedoXin
S000000224		YBR020W	-1.67051	13.0097	48.6979	2.99e-12	3.39e-11		YBR020W	0.649777	13.0097	8.92931	0.0028063	0.0392686		GAL1	GALactose metabolism
S000000228		YBR024W	-1.03061	7.12011	37.9944	7.09e-10	4.78e-09		YBR024W	0.475305	7.12011	9.73688	0.00180607	0.0336179		SCO2	Suppressor of Cytochrome Oxidase deficiency
S000000234		YBR030W	0.806419	5.91492	29.4083	5.86e-08	2.61e-07		YBR030W	-0.373452	5.91492	8.37954	0.00379468	0.0453249		RKM3	Ribosomal lysine (K) Methyltransferase
S000000247		YBR043C	0.319445	6.7937	10.585	0.00114009	0.00186377		YBR043C	-0.332083	6.7937	14.5595	0.0001358	0.00815005		QDR3	QuiniDine Resistance
S000000250		YBR046C	-1.53582	7.16831	103.957	2.07e-24	1.71e-22		YBR046C	0.412334	7.16831	8.95465	0.00276764	0.0390805		ZTA1	ZeTA-crystallin
S000000256		YBR052C	-1.21759	8.97992	61.2308	5.08e-15	1.05e-13		YBR052C	0.499939	8.97992	12.4642	0.000414818	0.0165969		RFS1	Rad55 (Fifty-five) Suppressor
S000000257		YBR053C	-0.998732	7.60846	40.25	2.23e-10	1.68e-09		YBR053C	0.445137	7.60846	9.65058	0.00189292	0.0336179
S000000258		YBR054W	-0.757673	7.20773	16.7344	4.3e-05	9.74e-05		YBR054W	0.575832	7.20773	11.7134	0.000620502	0.0207354		YRO2
S000000281		YBR077C	-0.827994	4.87661	44.6688	2.33e-11	2.18e-10		YBR077C	0.386338	4.87661	11.4656	0.000708981	0.0215891		SLM4	Synthetic Lethal with Mss4
S000000309		YBR105C	-1.03784	8.94509	98.2726	3.65e-23	2.33e-21		YBR105C	0.315259	8.94509	10.9525	0.000934751	0.0255348		VID24	Vacuolar Import and Degradation
S000000311		YBR107C	0.495825	5.41715	16.4939	4.88e-05	0.000108852		YBR107C	-0.307057	5.41715	8.26552	0.0040405	0.0465243		IML3	Increased Minichromosome Loss
S000000321		YBR117C	-1.79637	7.91735	105.56	9.2e-25	8.29e-23		YBR117C	1.02697	7.91735	41.1827	1.39e-10	2.75e-07		TKL2	TransKetoLase
S000000343		YBR139W	-1.32204	8.29217	38.7862	4.73e-10	3.31e-09		YBR139W	0.654632	8.29217	11.4524	0.000714004	0.0215891		ATG42	AuTophaGy
S000000440		YBR236C	-0.944011	6.01818	77.2968	1.47e-18	6.01e-17		YBR236C	0.278002	6.01818	7.88614	0.00498152	0.0498278		ABD1
S000000445		YBR241C	-0.694475	7.70984	27.7824	1.36e-07	5.57e-07		YBR241C	0.353527	7.70984	8.75098	0.00309436	0.0408
S000000490		YBR286W	-0.796105	11.0684	56.488	5.65e-14	9.22e-13		YBR286W	0.309973	11.0684	10.4188	0.0012474	0.02839		APE3	AminoPEptidase
S000000493		YBR289W	0.23092	7.21451	5.02686	0.0249571	0.0298566		YBR289W	-0.294098	7.21451	10.3101	0.00132302	0.0287939		SNF5	Sucrose NonFermenting
S000000505		YBR301W	5.04729	2.12695	123.284	1.21e-28	1.71e-26		YBR301W	-0.911089	2.12695	12.0671	0.000513186	0.0189975		PAU24	seriPAUperin family
S000000513		YCL007C	0.801878	1.96907	12.2663	0.00046121	0.00083228		YCL007C	-0.609544	1.96907	9.66023	0.001883	0.0336179
S000000540		YCL035C	-0.82591	8.10953	52.1272	5.2e-13	6.87e-12		YCL035C	0.308364	8.10953	8.79838	0.00301498	0.040075		GRX1	GlutaRedoXin
S000000545		YCL040W	-1.21729	11.7061	31.1427	2.4e-08	1.15e-07		YCL040W	0.617318	11.7061	9.6677	0.00187536	0.0336179		GLK1	GLucoKinase
S000000549		YCL044C	0.899254	7.51717	43.7585	3.72e-11	3.28e-10		YCL044C	-0.395063	7.51717	11.2042	0.000816143	0.0233998		MGR1	Mitochondrial Genome Required
S000000569		YCL064C	-0.936559	8.18042	48.0009	4.26e-12	4.73e-11		YCL064C	0.360565	8.18042	8.6052	0.00335204	0.0422497		CHA1	Catabolism of Hydroxy Amino acids
S000000595		YCR002C	-0.885399	7.278	50.7191	1.07e-12	1.34e-11		YCR002C	0.376081	7.278	11.0406	0.000891368	0.0245188		CDC10	Cell Division Cycle
S000000597		YCR004C	-0.558524	8.99497	35.7742	2.22e-09	1.34e-08		YCR004C	0.266517	8.99497	9.95295	0.00160592	0.031965		YCP4
S000000604		YCR011C	-0.461184	7.22649	18.0358	2.17e-05	5.29e-05		YCR011C	0.294198	7.22649	8.99363	0.00270922	0.03888		ADP1	ATP-Dependent Permease
S000000616		YCR022C	2.00641	1.95064	45.8912	1.25e-11	1.24e-10		YCR022C	-0.643198	1.95064	8.07441	0.00448947	0.0476381
S000000618		YCR024C	-0.529893	6.5719	17.4652	2.93e-05	6.88e-05		YCR024C	0.325646	6.5719	8.05519	0.00453734	0.0479264		SLM5	Synthetic Lethal with Mss4
S000000687		YCR091W	-0.845969	7.2158	19.214	1.17e-05	3.04e-05		YCR091W	0.527447	7.2158	9.04081	0.00264018	0.0383068		KIN82	protein KINase
S000000737		YEL011W	-1.56801	9.45288	23.0084	1.61e-06	5.06e-06		YEL011W	0.949582	9.45288	10.1116	0.00147336	0.0299282		GLC3	GLyCogen
S000000744		YEL018W							YEL018W	-0.334991	6.46556	13.6231	0.000223423	0.0113459		EAF5	Esa1p-Associated Factor
S000000759		YEL033W	0.562988	4.20084	5.95623	0.0146654	0.0184646		YEL033W	-0.571975	4.20084	7.90349	0.00493396	0.0498278		MTC7	Maintenance of Telomere Capping
S000000766		YEL040W							YEL040W	-0.374265	9.80481	11.7061	0.000622952	0.0207354		UTR2	Unidentified TRanscript
S000000813		YER011W	1.87642	2.61608	36.0075	1.97e-09	1.2e-08		YER011W	-0.714072	2.61608	8.07276	0.00449356	0.0476381		TIR1	TIp1-Related
S000000835		YER033C	-0.550366	6.00252	24.8643	6.15e-07	2.14e-06		YER033C	0.420396	6.00252	17.7276	2.55e-05	0.00305808		ZRG8	Zinc Regulated Gene
S000000845		YER043C	0.72025	11.0469	38.9269	4.4e-10	3.1e-09		YER043C	-0.307608	11.0469	9.24891	0.00235635	0.0367121		SAH1	S-Adenosyl-l-Homocysteine hydrolase
S000000856		YER054C	-0.324887	8.52561	7.17776	0.00738128	0.00999222		YER054C	0.34927	8.52561	10.2236	0.00138656	0.0296874		GIP2	Glc7-Interacting Protein
S000000863		YER061C	-1.18153	7.17516	102.23	4.94e-24	3.69e-22		YER061C	0.360262	7.17516	11.3289	0.000763089	0.0223896		CEM1	Condensing Enzyme with Mitochondrial function
S000000864		YER062C	-1.2107	7.81023	108.341	2.26e-25	2.13e-23		YER062C	0.362703	7.81023	11.6525	0.000641146	0.0211632		GPP2	Glycerol-3-Phosphate Phosphatase
S000000889		YER087W	-0.285242	7.16153	9.55211	0.00199719	0.00308537		YER087W	0.246504	7.16153	8.83252	0.00295909	0.0400526		AIM10	Altered Inheritance rate of Mitochondria
S000000893		YER091C	1.15431	9.38755	68.3807	1.35e-16	3.79e-15		YER091C	-0.340913	9.38755	8.04555	0.00456157	0.0480541		MET6	METhionine requiring
S000000936		YER134C	-0.942359	7.29503	43.8987	3.46e-11	3.09e-10		YER134C	0.40733	7.29503	9.89553	0.0016568	0.0326497
S000000940		YER138C	-0.776479	8.729	27.6752	1.43e-07	5.82e-07		YER138C	0.435961	8.729	10.5936	0.00113479	0.0277277
S000000952		YER150W	-1.66275	9.46391	69.985	5.98e-17	1.91e-15		YER150W	0.782209	9.46391	18.6697	1.55e-05	0.0023679		SPI1	Stationary Phase Induced
S000000957		YER155C	-0.885473	6.78231	46.7999	7.86e-12	8.19e-11		YER155C	0.381701	6.78231	10.4662	0.00121576	0.0282566		BEM2	Bud EMergence
S000001002		YHL010C	-0.772367	5.93165	46.5007	9.16e-12	9.35e-11		YHL010C	0.433334	5.93165	17.5817	2.75e-05	0.00305808		ETP1	Ethanol Tolerance Protein
S000001012		YHL020C	0.723991	8.22208	35.5347	2.51e-09	1.49e-08		YHL020C	-0.454693	8.22208	18.2667	1.92e-05	0.00262287		OPI1	OverProducer of Inositol
S000001013		YHL021C	-1.49856	10.0816	26.5227	2.6e-07	9.85e-07		YHL021C	0.777711	10.0816	8.60093	0.00335992	0.0422497		AIM17	Altered Inheritance rate of Mitochondria
S000001027		YHL035C	-0.922439	5.8376	42.2905	7.87e-11	6.49e-10		YHL035C	0.456061	5.8376	12.3651	0.000437436	0.0171553		VMR1	Vacuolar Multidrug Resistance
S000001040		YHL048W	-0.421916	6.90911	9.19	0.0024334	0.00369299		YHL048W	0.354041	6.90911	7.94978	0.00480933	0.0497978		COS8	COnserved Sequence
S000001049		YHR007C	0.629578	9.85922	43.1313	5.12e-11	4.37e-10		YHR007C	-0.2938	9.85922	12.1756	0.000484178	0.018265		ERG11	ERGosterol biosynthesis
S000001085		YHR043C	-0.505105	7.78827	19.9515	7.94e-06	2.14e-05		YHR043C	0.295637	7.78827	8.36254	0.00383034	0.0454251		DOG2	DeOxyGlucose
S000001104		YHR062C	0.425175	5.74167	9.57528	0.00197215	0.00305621		YHR062C	-0.362767	5.74167	8.95847	0.00276186	0.0390805		RPP1	Ribonuclease P Protein
S000001129		YHR087W	-1.56875	7.54756	31.5317	1.96e-08	9.61e-08		YHR087W	1.06853	7.54756	17.4307	2.98e-05	0.00305808		RTC3	Restriction of Telomere Capping
S000001138		YHR096C	-0.814993	6.26055	65.5137	5.77e-16	1.45e-14		YHR096C	0.3193	6.26055	11.9716	0.000540172	0.0196296		HXT5	HeXose Transporter
S000001146		YHR104W							YHR104W	0.509753	8.45295	9.76194	0.00178162	0.0336179		GRE3	Genes de Respuesta a Estres (stress responsive genes)
S000001152		YHR110W	-0.760029	6.93522	38.692	4.96e-10	3.47e-09		YHR110W	0.326028	6.93522	8.60428	0.00335373	0.0422497		ERP5	Emp24p/Erv25p Related Protein
S000001179		YHR137W	-0.909434	9.69372	56.428	5.83e-14	9.46e-13		YHR137W	0.37374	9.69372	11.5571	0.000674904	0.0213451		ARO9	AROmatic amino acid requiring
S000001195		YHR152W	-0.734483	6.73417	61.4936	4.44e-15	9.26e-14		YHR152W	0.369045	6.73417	18.7015	1.53e-05	0.0023679		SPO12	SPOrulation
S000001214		YHR171W	-0.762316	5.60168	23.4832	1.26e-06	4.06e-06		YHR171W	0.412009	5.60168	8.27698	0.00401509	0.0465023		ATG7	AuTophaGy related
S000001252		YHR209W	-0.8328	5.8199	28.3552	1.01e-07	4.27e-07		YHR209W	0.657668	5.8199	21.3448	3.84e-06	0.00116897		CRG1	Cantharidin Resistance Gene
S000001296		YIL034C	-0.815705	9.04493	37.9643	7.21e-10	4.85e-09		YIL034C	0.366176	9.04493	9.28939	0.00230484	0.0366646		CAP2	CAPping
S000001307		YIL045W	-1.27881	6.42077	35.7338	2.26e-09	1.36e-08		YIL045W	0.632638	6.42077	10.4883	0.00120134	0.0281568		PIG2	Protein Interacting with Gsy2p
S000001308		YIL046W	0.768602	7.39059	22.5623	2.03e-06	6.24e-06		YIL046W	-0.474424	7.39059	11.2389	0.000801006	0.023159		MET30	METhionine requiring
S000001327		YIL065C	-0.836863	7.17487	49.9691	1.56e-12	1.88e-11		YIL065C	0.369956	7.17487	11.7806	0.0005985	0.0205654		FIS1	mitochondrial FISsion
S000001375		YIL113W	-1.07147	4.825	53.4981	2.59e-13	3.64e-12		YIL113W	0.555201	4.825	16.859	4.03e-05	0.00379704		SDP1	Stress-inducible Dual specificity Phosphatase
S000001393		YIL131C							YIL131C	-0.351486	6.16367	10.407	0.00125541	0.02839		FKH1	ForK head Homolog
S000001398		YIL136W	-1.09834	11.6651	67.2778	2.36e-16	6.4e-15		YIL136W	0.463624	11.6651	14.5143	0.000139101	0.00822358		OM45	Outer Membrane
S000001420		YIL158W							YIL158W	-0.415184	6.71093	8.24454	0.00408747	0.0465243		AIM20	Altered Inheritance rate of Mitochondria
S000001458		YIR019C	1.28727	6.70899	100.08	1.46e-23	9.66e-22		YIR019C	-0.336297	6.70899	9.5188	0.00203378	0.0350191		FLO11	FLOcculation
S000001461		YIR022W	-0.640573	7.48317	55.2498	1.06e-13	1.65e-12		YIR022W	0.232444	7.48317	8.81265	0.00299149	0.040075		SEC11	SECretory
S000001473		YIR034C							YIR034C	-0.348736	8.60499	8.80011	0.00301213	0.040075		LYS1	LYSine requiring
S000001478		YIR039C	-0.960222	6.44099	31.5184	1.98e-08	9.65e-08		YIR039C	0.502745	6.44099	10.3981	0.00126146	0.02839		YPS6	YaPSin
S000001481		YIR042C	-0.384997	5.01981	5.47717	0.0192664	0.0236633		YIR042C	0.419946	5.01981	8.07097	0.00449801	0.0476381
S000001506		YKL023W	-0.996103	6.98162	45.3957	1.61e-11	1.56e-10		YKL023W	0.399173	6.98162	8.7748	0.00305421	0.0404606
S000001509		YKL026C	-0.995187	4.32716	19.769	8.74e-06	2.34e-05		YKL026C	0.62882	4.32716	9.42004	0.00214627	0.03517		GPX1	Glutathione PeroXidase
S000001513		YKL030W	0.768879	6.17125	18.3948	1.8e-05	4.47e-05		YKL030W	-0.570671	6.17125	13.2459	0.000273178	0.0130369
S000001518		YKL035W	-1.0786	9.92505	28.6676	8.59e-08	3.7e-07		YKL035W	0.517868	9.92505	7.9928	0.00469637	0.0492125		UGP1	UDP-glucose pyrophosphorylase
S000001536		YKL053W	0.695269	2.24412	6.88009	0.00871614	0.0115777		YKL053W	-0.842614	2.24412	12.9083	0.000327136	0.0143976
S000001547		YKL064W	-0.790374	7.96067	32.6576	1.1e-08	5.73e-08		YKL064W	0.363448	7.96067	8.37747	0.003799	0.0453249		MNR2	MaNganese Resistance
S000001550		YKL067W	-0.629606	8.45357	30.896	2.72e-08	1.3e-07		YKL067W	0.294181	8.45357	8.22217	0.00413816	0.0466988		YNK1	Yeast Nucleoside diphosphate Kinase
S000001574		YKL091C	-0.319406	7.75003	4.25991	0.0390221	0.0452345		YKL091C	0.456797	7.75003	10.7331	0.00105235	0.0272647
S000001579		YKL096W	-1.15534	8.20353	27.8336	1.32e-07	5.44e-07		YKL096W	0.560292	8.20353	7.89989	0.00494378	0.0498278		CWP1	Cell Wall Protein
S000001595		YKL112W	0.622267	6.81608	23.7991	1.07e-06	3.51e-06		YKL112W	-0.40766	6.81608	13.2785	0.000268462	0.0130342		ABF1	ARS-Binding Factor 1
S000001616		YKL133C	-0.820221	5.07722	28.1766	1.11e-07	4.64e-07		YKL133C	0.478772	5.07722	11.5166	0.000689768	0.0213451		RCI50	Respiratory Chain Interacting protein of ~50 kDa
S000001639		YKL156W							YKL156W	-0.351362	8.65149	9.09148	0.00256803	0.0380439		RPS27A	Ribosomal Protein of the Small subunit
S000001644		YKL161C							YKL161C	0.447557	4.99588	17.4109	3.01e-05	0.00305808		KDX1	Kinase Dead X-talker
S000001646		YKL163W	-0.464131	7.67572	6.27583	0.0122396	0.0157049		YKL163W	0.584014	7.67572	12.1457	0.000492006	0.0183852		PIR3	Protein containing Internal Repeats
S000001660		YKL177W	-0.777476	3.18425	12.0574	0.00051586	0.000915466		YKL177W	0.632877	3.18425	9.67189	0.00187109	0.0336179
S000001661		YKL178C	-0.865293	8.03581	29.6725	5.12e-08	2.3e-07		YKL178C	0.600298	8.03581	17.2666	3.25e-05	0.00321683		STE3	STErile
S000001691		YKL208W	-1.04323	5.57061	75.9236	2.95e-18	1.17e-16		YKL208W	0.415769	5.57061	14.1331	0.00017032	0.0096377		CBT1	Cytochrome B Termination
S000001715		YKR007W							YKR007W	-0.250313	6.62926	9.64392	0.00189979	0.0336179		MEH1	Multicopy suppressor of Ers1 Hygromycin B sensitivity
S000001749		YKR041W	0.534787	2.5208	6.49345	0.0108273	0.0140659		YKR041W	-0.514709	2.5208	7.8712	0.00502284	0.0499886
S000001753		YKR045C	0.805433	4.76057	20.5772	5.73e-06	1.6e-05		YKR045C	-0.456325	4.76057	8.82756	0.00296715	0.0400526
S000001757		YKR049C	-1.02501	7.6501	83.807	5.46e-20	2.67e-18		YKR049C	0.294268	7.6501	8.29055	0.00398519	0.0465023		FMP46	Found in Mitochondrial Proteome
S000001766		YKR058W							YKR058W	0.353514	8.42135	8.21222	0.00416092	0.0468222		GLG1	Glycogenin-Like Gene
S000001770		YKR062W	-1.19595	6.28348	111.943	3.68e-26	3.83e-24		YKR062W	0.558599	6.28348	28.7907	8.06e-08	3.99e-05		TFA2	Transcription Factor a, subunit 2
S000001783		YKR075C	1.14041	8.20368	63.8898	1.32e-15	3.03e-14		YKR075C	-0.48896	8.20368	15.8196	6.97e-05	0.00520901
S000001784		YKR076W	-0.65271	7.30891	28.8483	7.83e-08	3.41e-07		YKR076W	0.418951	7.30891	14.4547	0.000143573	0.00836313		ECM4	ExtraCellular Mutant
S000001859		YFL034C-B	0.444392	6.9103	15.4698	8.38e-05	0.00017882		YFL034C-B	-0.311751	6.9103	9.79144	0.00175326	0.0336179		MOB2	Mps One Binder
S000001864		YFL030W	-0.288154	9.53607	9.8737	0.00167658	0.002641		YFL030W	0.23238	9.53607	7.92902	0.00486481	0.0497978		AGX1	Alanine:Glyoxylate aminotrans(X)ferase
S000001871		YFL023W	1.10546	6.3529	28.6982	8.46e-08	3.65e-07		YFL023W	-0.517033	6.3529	8.44986	0.00365071	0.0443573		BUD27	BUD site selection
S000001883		YFL011W	3.45671	3.32923	105.76	8.32e-25	7.67e-23		YFL011W	-0.847119	3.32923	12.2608	0.000462578	0.017789		HXT10	HeXose Transporter
S000001911		YFR015C	-0.717418	9.54266	10.1762	0.00142263	0.00227311		YFR015C	0.59629	9.54266	8.52603	0.00350103	0.0433362		GSY1	Glycogen SYnthase
S000001930		YFR034C	0.673094	6.49846	17.2286	3.31e-05	7.71e-05		YFR034C	-0.3984	6.49846	7.87157	0.00502181	0.0499886		PHO4	PHOsphate metabolism
S000002169		YDL011C							YDL011C	0.437651	4.5941	9.406	0.00216277	0.035254
S000002171		YDL013W	-0.770294	9.65547	23.6195	1.17e-06	3.81e-06		YDL013W	3.49482	9.65547	500.487	7.45e-111	2.95e-107		SLX5	Synthetic Lethal of unknown [X] function
S000002176		YDL018C	-0.828807	5.3677	30.4189	3.48e-08	1.62e-07		YDL018C	0.414664	5.3677	9.12249	0.00252486	0.0379889		ERP3	Emp24p/Erv25p Related Protein
S000002181		YDL023C	-0.957159	7.47155	14.0822	0.000174988	0.000346737		YDL023C	0.692252	7.47155	8.87891	0.00288484	0.039833
S000002182		YDL024C	-0.351952	3.72274	4.50595	0.0337772	0.0395015		YDL024C	0.455255	3.72274	9.53905	0.00201146	0.0349448		DIA3	Digs Into Agar
S000002208		YDL050C							YDL050C	-0.600117	4.36934	9.36589	0.00221061	0.0355839
S000002215		YDL057W	-0.937954	5.30206	34.8024	3.65e-09	2.11e-08		YDL057W	0.50785	5.30206	12.1758	0.000484144	0.018265
S000002243		YDL085W	-1.31786	6.71049	191.232	1.71e-43	9.69e-41		YDL085W	0.379565	6.71049	18.4647	1.73e-05	0.00253913		NDE2	NADH Dehydrogenase, External
S000002282		YDL124W	-1.60137	10.7945	57.054	4.24e-14	7.27e-13		YDL124W	0.65544	10.7945	11.5624	0.000672999	0.0213451
S000002328		YDL169C	-0.492819	7.41852	9.87337	0.00167688	0.002641		YDL169C	0.448505	7.41852	10.008	0.0015586	0.0313381		UGX2	Unidentified Gene X
S000002336		YDL177C	0.707051	5.93938	30.5268	3.29e-08	1.54e-07		YDL177C	-0.321914	5.93938	8.38493	0.00378346	0.0453249
S000002341		YDL182W	-0.33542	8.03581	9.77661	0.00176746	0.00277153		YDL182W	-0.289636	8.03581	8.92332	0.00281552	0.0392686		LYS20	LYSine requiring
S000002363		YDL204W	-1.39217	10.64	49.1973	2.31e-12	2.67e-11		YDL204W	0.79457	10.64	19.2635	1.14e-05	0.00205008		RTN2	ReTiculoN-like
S000002367		YDL208W	0.833942	8.6331	27.8153	1.33e-07	5.49e-07		YDL208W	-0.396307	8.6331	8.25173	0.00407131	0.0465243		NHP2	Non-Histone Protein
S000002373		YDL214C	-0.656529	7.13168	7.26235	0.0070415	0.0095748		YDL214C	0.737014	7.13168	11.0853	0.000870142	0.0241023		PRR2	Pheromone Response Regulator
S000002381		YDL222C	-2.22259	6.96848	228.034	1.6e-51	1.58e-48		YDL222C	0.79997	6.96848	34.8621	3.54e-09	4.67e-06		FMP45	Found in Mitochondrial Proteome
S000002382		YDL223C	-0.614015	8.65559	22.9342	1.68e-06	5.24e-06		YDL223C	0.655989	8.65559	31.804	1.71e-08	1.4e-05		HBT1	HuB1 Target
S000002408		YDR001C	-1.15375	9.00704	46.2028	1.07e-11	1.08e-10		YDR001C	0.601521	9.00704	15.1455	9.95e-05	0.00646336		NTH1	Neutral TreHalase
S000002425		YDR018C							YDR018C	0.409379	4.46971	9.80651	0.00173895	0.0336179
S000002440		YDR033W	-1.185	9.14899	56.725	5.01e-14	8.34e-13		YDR033W	0.444542	9.14899	9.65164	0.00189182	0.0336179		MRH1	Membrane protein Related to Hsp30p
S000002451		YDR044W	0.884866	7.80942	65.7408	5.14e-16	1.31e-14		YDR044W	-0.324276	7.80942	11.7451	0.000610029	0.0206523		HEM13	HEMe biosynthesis
S000002459		YDR052C	0.513666	8.0603	35.4599	2.6e-09	1.55e-08		YDR052C	-0.213512	8.0603	7.93559	0.00484718	0.0497978		DBF4	DumbBell Former
S000002477		YDR070C	-2.3149	7.34219	97.6226	5.06e-23	3.18e-21		YDR070C	1.1831	7.34219	30.6566	3.08e-08	1.74e-05		FMP16	Found in Mitochondrial Proteome
S000002481		YDR074W	-0.752984	10.806	12.5447	0.000397327	0.000726598		YDR074W	0.558716	10.806	8.37801	0.00379788	0.0453249		TPS2	Trehalose-6-Phosphate Synthase/phosphatase
S000002486		YDR079W	-0.658891	6.66856	40.5092	1.96e-10	1.49e-09		YDR079W	0.358947	6.66856	14.5622	0.00013561	0.00815005		PET100	PETite colonies
S000002550		YDR143C	0.835173	7.83922	59.1601	1.45e-14	2.74e-13		YDR143C	-0.269264	7.83922	8.15371	0.00429731	0.0476381		SAN1	Sir Antagonist
S000002551		YDR144C	0.839498	5.76955	45.6168	1.44e-11	1.41e-10		YDR144C	-0.435894	5.76955	16.4864	4.9e-05	0.00412222		MKC7	Multicopy suppressor of Kex2 Cold sensitivity
S000002603		YDR195W	1.68353	7.53242	101.279	7.99e-24	5.86e-22		YDR195W	-0.422098	7.53242	9.06215	0.00260955	0.0381419		REF2	RNA End Formation
S000002642		YDR234W	0.763386	7.87733	18.1899	2e-05	4.92e-05		YDR234W	-0.469519	7.87733	8.9805	0.00272876	0.03888		LYS4	LYSine requiring
S000002672		YDR264C	-0.892796	6.96058	69.2376	8.73e-17	2.66e-15		YDR264C	0.351453	6.96058	12.8669	0.000334439	0.0145573		AKR1	AnKyrin Repeat containing
S000002676		YDR268W	-1.07401	6.35036	54.1041	1.9e-13	2.78e-12		YDR268W	0.4403	6.35036	10.87	0.000977338	0.0263891		MSW1	Mitochondrial aminoacyl-tRNA Synthetase, tryptophan (W)
S000002680		YDR272W	-0.926688	7.93718	56.6745	5.14e-14	8.48e-13		YDR272W	0.381439	7.93718	11.5993	0.000659755	0.0213451		GLO2	GLyOxalase
S000002689		YDR281C	1.65304	2.15	30.3923	3.53e-08	1.64e-07		YDR281C	-1.0078	2.15	16.6968	4.39e-05	0.00386022		PHM6	PHosphate Metabolism
S000002690		YDR282C	-0.546697	6.11518	27.4582	1.61e-07	6.41e-07		YDR282C	0.301853	6.11518	10.1801	0.00141961	0.029794		MRX10	Mitochondrial oRganization of gene eXpression (MIOREX)
S000002716		YDR308C	-0.824782	6.12256	49.9878	1.55e-12	1.87e-11		YDR308C	0.395767	6.12256	13.7923	0.00020417	0.0109286		SRB7	Suppressor of RNA polymerase B
S000002765		YDR357C	-0.550446	4.66122	6.97644	0.00825898	0.011052		YDR357C	0.561087	4.66122	8.87808	0.00288616	0.039833		CNL1	CNo-Like
S000002771		YDR363W	-1.21329	5.36142	61.1288	5.35e-15	1.09e-13		YDR363W	0.414143	5.36142	8.33623	0.00388621	0.0458134		ESC2	Establishment of Silent Chromatin
S000002776		YDR368W	-0.799454	7.54449	40.9201	1.59e-10	1.24e-09		YDR368W	0.374394	7.54449	10.8662	0.000979348	0.0263891		YPR1	Yeast Putative Reductase
S000002785		YDR377W	-0.861369	6.74751	55.0842	1.15e-13	1.75e-12		YDR377W	0.329846	6.74751	9.69925	0.00184344	0.0336179		ATP17	ATP synthase
S000002799		YDR391C	-1.09973	6.76346	56.2898	6.25e-14	1e-12		YDR391C	0.385441	6.76346	8.28409	0.0039994	0.0465023
S000002812		YDR404C	-0.724869	6.77202	48.2188	3.81e-12	4.28e-11		YDR404C	0.317934	6.77202	11.1928	0.000821148	0.0233998		RPB7	RNA Polymerase B
S000002834		YDR426C							YDR426C	-0.733029	1.8643	7.93508	0.00484856	0.0497978
S000002861		YDR453C	-1.39932	5.05646	131.715	1.73e-30	3.26e-28		YDR453C	0.327028	5.05646	7.92701	0.00487022	0.0497978		TSA2	Thiol-Specific Antioxidant
S000002876		YDR468C	-1.05436	7.15933	44.6647	2.34e-11	2.18e-10		YDR468C	0.445638	7.15933	9.60855	0.00193673	0.0340951		TLG1	T-snare affecting a Late Golgi compartment
S000002920		YDR512C	-0.40832	7.19339	22.2448	2.4e-06	7.26e-06		YDR512C	0.233813	7.19339	8.95149	0.00277244	0.0390805		EMI1	Early Meiotic Induction
S000002921		YDR513W	-0.878907	8.38917	35.0475	3.22e-09	1.87e-08		YDR513W	0.394726	8.38917	8.56775	0.0034217	0.0425766		GRX2	GlutaRedoXin
S000002925		YDR517W	-0.800003	8.05636	27.3375	1.71e-07	6.75e-07		YDR517W	0.409894	8.05636	8.70669	0.00317044	0.0414459		GRH1	GRasp65 (Golgi reassembly stacking protein of 65kD) Homolog
S000002941		YDR533C	-1.58668	6.7638	132.15	1.39e-30	2.89e-28		YDR533C	0.469686	6.7638	13.7173	0.000212491	0.0112224		HSP31	Heat-Shock Protein
S000002944		YDR536W	-0.523266	8.04912	4.15315	0.0415571	0.0479906		YDR536W	0.862338	8.04912	13.6505	0.000220183	0.0113266		STL1	Sugar Transporter-Like protein
S000002950		YDR542W	6.16683	1.64163	128.337	9.47e-30	1.56e-27		YDR542W	-0.820459	1.64163	10.1398	0.001451	0.029794		PAU10	seriPAUperin
S000002959		YER066C-A							YER066C-A	0.496128	4.20477	11.3403	0.000758448	0.0223896
S000002974		YGL006W							YGL006W	0.345504	8.4357	8.73038	0.00312951	0.0410463		PMC1	Plasma Membrane Calcium
S000002986		YGL018C	-1.03151	6.15766	101.043	9e-24	6.37e-22		YGL018C	0.292039	6.15766	9.45748	0.0021029	0.0350191		JAC1	J-type Accessory Chaperone
S000003015		YGL047W	-1.42619	5.7532	113.816	1.43e-26	1.57e-24		YGL047W	0.374677	5.7532	9.07112	0.00259679	0.0380958		ALG13	Asparagine-Linked Glycosylation
S000003021		YGL053W	-1.12496	6.68957	32.754	1.05e-08	5.48e-08		YGL053W	0.509665	6.68957	8.08458	0.00446435	0.0476381		PRM8	Pheromone-Regulated Membrane protein
S000003024		YGL056C	0.4928	8.55392	32.5513	1.16e-08	6e-08		YGL056C	-0.223343	8.55392	8.62458	0.00331658	0.042241		SDS23	homolog of S. pombe SDS23
S000003044		YGL076C	0.642436	10.6515	31.2847	2.23e-08	1.08e-07		YGL076C	-0.30565	10.6515	9.17579	0.00245238	0.0375052		RPL7A	Ribosomal Protein of the Large subunit
S000003045		YGL077C	1.02443	7.96406	41.5971	1.12e-10	8.99e-10		YGL077C	-0.442304	7.96406	10.3475	0.00129651	0.0286898		HNM1	Hyper-resistance to Nitrogen Mustard
S000003055		YGL087C	-0.764214	7.75518	40.5928	1.88e-10	1.44e-09		YGL087C	0.311434	7.75518	8.17266	0.00425265	0.0474303		MMS2	Methyl MethaneSulfonate sensitivity
S000003089		YGL121C	-1.98981	5.83016	159.345	1.57e-36	5.19e-34		YGL121C	0.660177	5.83016	20.1775	7.06e-06	0.00133126		GPG1	G Protein Gamma
S000003111		YGL143C	-0.937276	7.67729	47.6265	5.16e-12	5.64e-11		YGL143C	0.351671	7.67729	8.0983	0.00443069	0.0476381		MRF1	Mitochondrial peptide chain Release Factor
S000003152		YGL184C	1.49458	4.03218	32.2619	1.35e-08	6.81e-08		YGL184C	-0.687609	4.03218	9.68738	0.00185538	0.0336179		STR3	Sulfur TRansfer
S000003153		YGL185C	-0.610527	6.51694	20.4637	6.08e-06	1.68e-05		YGL185C	0.379938	6.51694	9.64894	0.00189461	0.0336179
S000003167		YGL199C	-0.877154	5.61195	27.5545	1.53e-07	6.17e-07		YGL199C	0.468738	5.61195	9.4552	0.00210551	0.0350191
S000003196		YGL227W	-0.341917	7.04584	5.56245	0.0183498	0.0226569		YGL227W	0.396949	7.04584	9.24341	0.00236344	0.0367121		VID30	Vacuolar Import and Degradation
S000003240		YGR008C	-1.75689	9.15081	62.6738	2.44e-15	5.22e-14		YGR008C	0.658153	9.15081	10.654	0.00109832	0.0276119		STF2	STabilizing Factor
S000003242		YGR010W	-0.954728	6.15642	65.4052	6.1e-16	1.51e-14		YGR010W	0.363917	6.15642	11.29	0.000779277	0.0226964		NMA2	Nicotinamide Mononucleotide Adenylyltransferase
S000003275		YGR043C							YGR043C	0.384637	7.0415	8.85264	0.00292666	0.0400526		NQM1	Non-Quiescent Mutant
S000003298		YGR066C	0.803835	4.43877	30.9483	2.65e-08	1.26e-07		YGR066C	-0.354728	4.43877	8.28612	0.00399493	0.0465023
S000003320		YGR088W	-0.999471	9.46357	25.4487	4.54e-07	1.64e-06		YGR088W	0.530128	9.46357	8.66042	0.00325197	0.042233		CTT1	CaTalase T
S000003324		YGR092W	0.267171	6.32048	6.55911	0.0104348	0.0136366		YGR092W	0.258628	6.32048	8.02991	0.00460112	0.0483422		DBF2	DumbBell Former
S000003332		YGR100W	-0.568351	7.48262	22.354	2.27e-06	6.91e-06		YGR100W	0.310294	7.48262	8.1314	0.00435052	0.0476381		MDR1	Mac1-Dependent Regulator
S000003340		YGR108W	-1.1475	6.66112	63.7068	1.44e-15	3.25e-14		YGR108W	0.376943	6.66112	8.22766	0.00412566	0.0466907		CLB1	CycLin B
S000003375		YGR143W	-0.434898	8.11327	12.2384	0.000468162	0.000843672		YGR143W	0.345885	8.11327	9.49971	0.00205504	0.0350191		SKN1	Suppressor of Kre Null
S000003376		YGR144W	1.35616	3.94126	55.1207	1.13e-13	1.73e-12		YGR144W	-0.578677	3.94126	14.5879	0.000133774	0.00815005		THI4	THIamine metabolism
S000003393		YGR161C	0.800447	8.62399	58.4048	2.13e-14	3.91e-13		YGR161C	-0.281241	8.62399	9.49463	0.00206075	0.0350191		RTS3
S000003395		YGR163W	-0.743038	6.78203	34.6218	4e-09	2.29e-08		YGR163W	0.328581	6.78203	8.19012	0.00421192	0.047158		GTR2	GTp binding protein Resemblance
S000003405		YGR173W	0.566521	6.09869	19.3819	1.07e-05	2.81e-05		YGR173W	-0.359578	6.09869	10.1604	0.00143493	0.029794		RBG2	RiBosome interacting Gtpase
S000003409		YGR177C	1.7131	5.41803	158.128	2.9e-36	8.84e-34		YGR177C	-0.328422	5.41803	8.86422	0.00290815	0.0399972		ATF2	AcetylTransFerase
S000003422		YGR190C	-1.08272	4.80432	29.4968	5.6e-08	2.5e-07		YGR190C	0.535655	4.80432	8.57749	0.00340344	0.0425766
S000003426		YGR194C	-0.869288	8.3948	19.5315	9.9e-06	2.61e-05		YGR194C	0.508407	8.3948	8.09257	0.00444471	0.0476381		XKS1	XyluloKinaSe
S000003435		YGR203W	-1.32366	5.35572	89.4992	3.07e-21	1.74e-19		YGR203W	0.382577	5.35572	8.5746	0.00340884	0.0425766		YCH1	Yeast Cdc25 Homolog
S000003436		YGR204W	0.452816	10.1555	19.1989	1.18e-05	3.06e-05		YGR204W	-0.268219	10.1555	8.62608	0.00331383	0.042241		ADE3	ADEnine requiring
S000003447		YGR215W	-0.472671	7.39171	19.1202	1.23e-05	3.17e-05		YGR215W	0.387406	7.39171	15.7481	7.24e-05	0.00521139		RSM27	Ribosomal Small subunit of Mitochondria
S000003449		YGR217W	1.0974	5.45014	82.2073	1.23e-19	5.78e-18		YGR217W	-0.363395	5.45014	12.7006	0.000365531	0.015233		CCH1	Calcium Channel Homolog
S000003468		YGR236C	-1.12312	4.17523	35.8109	2.17e-09	1.31e-08		YGR236C	0.652585	4.17523	14.2262	0.000162097	0.0093053		SPG1	Stationary Phase Gene
S000003471		YGR239C							YGR239C	-0.357549	6.57816	10.3266	0.00131125	0.0286953		PEX21	PEroXin
S000003480		YGR248W	-1.22014	7.19828	48.4762	3.34e-12	3.77e-11		YGR248W	0.518246	7.19828	10.5104	0.00118705	0.0279874		SOL4	Suppressor Of Los1-1
S000003488		YGR256W	-0.656126	7.15251	25.2302	5.09e-07	1.81e-06		YGR256W	0.496064	7.15251	17.5399	2.81e-05	0.00305808		GND2	6-phosphoGlucoNateDehydrogenase
S000003490		YGR258C	-0.190193	7.33939	4.97052	0.0257829	0.0307147		YGR258C	0.21775	7.33939	8.11669	0.00438595	0.0476381		RAD2	RADiation sensitivity
S000003518		YGR286C	1.00413	7.9883	36.7798	1.32e-09	8.36e-09		YGR286C	-0.436415	7.9883	9.25458	0.00234907	0.0367121		BIO2	BIOtin
S000003525		YGR293C	2.91933	2.40558	74.636	5.66e-18	2.12e-16		YGR293C	-0.69139	2.40558	8.08896	0.00445358	0.0476381
S000003546		YJL009W	0.618841	2.91839	11.2337	0.000803272	0.00136381		YJL009W	-0.518869	2.91839	10.46	0.00121986	0.0282566
S000003572		YJL035C	1.64717	5.80881	94.513	2.43e-22	1.46e-20		YJL035C	-0.422904	5.80881	9.03343	0.00265086	0.0383214		TAD2	tRNA-specific Adenosine Deaminase
S000003628		YJL092W	-0.647966	5.96757	32.4626	1.22e-08	6.22e-08		YJL092W	0.314028	5.96757	9.20432	0.00241444	0.0370683		SRS2	Suppressor of Rad Six
S000003632		YJL096W	-0.246769	7.81896	7.3286	0.00678657	0.00925994		YJL096W	0.238342	7.81896	8.47255	0.00360546	0.0439423		MRPL49	Mitochondrial Ribosomal Protein, Large subunit
S000003668		YJL132W							YJL132W	0.429202	5.24051	13.0876	0.000297255	0.0134468
S000003677		YJL141C	-0.454637	8.29323	8.42588	0.00369917	0.00533202		YJL141C	0.397371	8.29323	7.88884	0.00497406	0.0498278		YAK1	Yet Another Kinase
S000003697		YJL161W	-1.69508	5.64304	71.681	2.53e-17	8.49e-16		YJL161W	0.774097	5.64304	17.6265	2.69e-05	0.00305808		FMP33	Found in Mitochondrial Proteome
S000003700		YJL164C	-0.752036	6.79356	10.0827	0.00149672	0.00238188		YJL164C	0.605985	6.79356	7.93226	0.00485612	0.0497978		TPK1	Takashi's Protein Kinase
S000003737		YJL201W	0.793563	6.00012	49.4737	2.01e-12	2.36e-11		YJL201W	-0.273067	6.00012	7.90087	0.0049411	0.0498278		ECM25	ExtraCellular Mutant
S000003758		YJL222W	-0.527076	5.60785	11.434	0.000721115	0.00124027		YJL222W	0.446386	5.60785	10.045	0.00152763	0.0308721		VTH2	Vps Ten Homolog
S000003771		YJR010W	0.989892	6.40063	64.025	1.23e-15	2.86e-14		YJR010W	-0.322312	6.40063	9.22361	0.00238914	0.0369663		MET3	METhionine requiring
S000003775		YJR014W	-0.531979	8.21323	26.74	2.33e-07	8.92e-07		YJR014W	0.283099	8.21323	9.25727	0.00234563	0.0367121		TMA22	Translation Machinery Associated
S000003785		YJR024C	0.627443	7.01461	20.6564	5.5e-06	1.54e-05		YJR024C	-0.395918	7.01461	10.6802	0.00108285	0.0276119		MDE1	Methylthioribulose-1-phosphate DEhydratase
S000003795		YJR034W	-0.633941	6.53155	40.5441	1.92e-10	1.47e-09		YJR034W	0.274789	6.53155	9.20662	0.00241142	0.0370683		PET191	PETite colonies
S000003812		YJR051W	-1.02365	6.79984	74.7195	5.43e-18	2.07e-16		YJR051W	0.316355	6.79984	8.51231	0.00352753	0.0433929		OSM1	OSMotic sensitivity
S000003857		YJR096W	-0.8987	7.07608	37.7128	8.2e-10	5.44e-09		YJR096W	0.382693	7.07608	8.2526	0.00406937	0.0465243
S000003866		YJR105W	0.269581	9.20492	9.22254	0.00239054	0.0036363		YJR105W	-0.243084	9.20492	9.50303	0.00205133	0.0350191		ADO1	ADenOsine kinase
S000003877		YJR116W	1.47534	6.2931	93.9468	3.24e-22	1.92e-20		YJR116W	-0.367553	6.2931	8.28053	0.00400724	0.0465023		TDA4	Topoisomerase I Damage Affected
S000003909		YJR148W	-1.19435	7.97356	70.969	3.63e-17	1.2e-15		YJR148W	0.403497	7.97356	9.75298	0.00179033	0.0336179		BAT2	Branched-chain Amino acid Transaminase
S000003922		YJR161C	-0.937605	5.39015	41.7419	1.04e-10	8.44e-10		YJR161C	0.461343	5.39015	12.0244	0.000525094	0.0192583		COS5	COnserved Sequence
S000003929		YLL006W	-1.11819	5.22703	52.7255	3.84e-13	5.22e-12		YLL006W	0.457957	5.22703	10.4101	0.00125329	0.02839		MMM1	Maintenance of Mitochondrial Morphology
S000003937		YLL014W	-0.660883	4.24832	22.1673	2.5e-06	7.55e-06		YLL014W	0.382854	4.24832	8.92366	0.002815	0.0392686		EMC6	ER Membrane protein Complex
S000003947		YLL024C	1.0358	11.5196	56.3201	6.16e-14	9.92e-13		YLL024C	-0.403035	11.5196	11.357	0.00075163	0.0223854		SSA2	Stress-Seventy subfamily A
S000003986		YLL063C	1.87	5.64865	68.9495	1.01e-16	3.01e-15		YLL063C	-0.53033	5.64865	8.12192	0.00437332	0.0476381		AYT1	AcetYlTransferase
S000004024		YLR034C	-0.367624	6.34873	12.2346	0.000469121	0.000845015		YLR034C	0.373199	6.34873	15.598	7.83e-05	0.00544369		SMF3
S000004067		YLR077W	1.00816	7.78719	52.7626	3.76e-13	5.14e-12		YLR077W	-0.348074	7.78719	8.42008	0.003711	0.0449519		FMP25	Found in Mitochondrial Proteome
S000004089		YLR099C	0.732989	7.75208	39.6215	3.08e-10	2.23e-09		YLR099C	-0.324509	7.75208	10.1851	0.00141581	0.029794		ICT1	Increased Copper Tolerance
S000004091		YLR101C	0.484217	4.83929	4.35493	0.0369019	0.0429529		YLR101C	-0.642828	4.83929	9.76875	0.00177503	0.0336179
S000004105		YLR115W	-0.529212	6.14448	33.8813	5.86e-09	3.25e-08		YLR115W	0.327254	6.14448	15.7807	7.11e-05	0.00521139		CFT2	Cleavage Factor Two
S000004154		YLR164W	-0.608654	5.28841	18.2674	1.92e-05	4.75e-05		YLR164W	0.40714	5.28841	9.93555	0.00162117	0.0321073		SHH4	SDH4 Homolog
S000004158		YLR168C	0.956765	8.69541	52.9329	3.45e-13	4.73e-12		YLR168C	-0.407329	8.69541	12.7346	0.000358961	0.015233		UPS2	UnProceSsed
S000004168		YLR178C	-0.883129	8.82002	56.6676	5.16e-14	8.48e-13		YLR178C	0.452751	8.82002	18.0288	2.18e-05	0.00287286		TFS1	cdc Twenty-Five Suppressor
S000004195		YLR205C	1.21108	9.2678	79.9639	3.81e-19	1.72e-17		YLR205C	-0.418294	9.2678	12.9184	0.000325366	0.0143976		HMX1	HeMe oXygenase
S000004234		YLR244C	0.338189	8.00974	11.4351	0.000720704	0.0012401		YLR244C	-0.311995	8.00974	12.3852	0.000432743	0.0171409		MAP1	Methionine AminoPeptidase
S000004238		YLR248W	-0.548289	8.99133	21.4511	3.63e-06	1.06e-05		YLR248W	0.340778	8.99133	10.1294	0.00145923	0.029794		RCK2	Radiation sensitivity Complementing Kinase
S000004240		YLR250W	-0.586813	7.30765	29.0403	7.09e-08	3.1e-07		YLR250W	0.37988	7.30765	14.8375	0.00011718	0.0074863		SSP120	Saccharomyces Secretory Protein
S000004241		YLR251W	-0.897845	6.09183	52.2496	4.89e-13	6.5e-12		YLR251W	0.512569	6.09183	20.4132	6.24e-06	0.00130082		SYM1	Stress-inducible Yeast Mpv17
S000004242		YLR252W	-0.906859	5.14456	54.9167	1.26e-13	1.89e-12		YLR252W	0.580527	5.14456	26.8124	2.24e-07	9.87e-05
S000004248		YLR258W	-0.765175	9.10387	25.7563	3.87e-07	1.41e-06		YLR258W	0.4506	9.10387	10.8485	0.000988742	0.0264622		GSY2	Glycogen SYnthase
S000004251		YLR261C	-0.798621	4.3872	30.2673	3.76e-08	1.74e-07		YLR261C	0.400361	4.3872	9.02131	0.0026685	0.0384361		VPS63	Vacuolar Protein Sorting
S000004269		YLR279W	-0.920948	2.54556	16.3715	5.21e-05	0.000115401		YLR279W	0.679261	2.54556	10.5626	0.00115396	0.0278442
S000004341		YLR349W							YLR349W	-0.342003	5.26687	12.5869	0.000388466	0.0157012
S000004422		YLR430W	1.10603	7.42128	100.492	1.19e-23	8.12e-22		YLR430W	-0.293312	7.42128	9.64262	0.00190114	0.0336179		SEN1	Splicing ENdonuclease
S000004446		YLR454W	-0.754033	6.40248	36.428	1.58e-09	9.79e-09		YLR454W	0.370058	6.40248	10.5902	0.00113691	0.0277277		FMP27	Found in Mitochondrial Proteome
S000004492		YML030W							YML030W	0.281101	8.94902	10.6079	0.00112602	0.0277277		RCF1	Respiratory superComplex Factor
S000004498		YML035C	-0.65974	7.56112	36.5103	1.52e-09	9.41e-09		YML035C	0.288384	7.56112	8.47307	0.00360444	0.0439423		AMD1	AMP Deaminase
S000004553		YML088W	0.736196	7.12675	33.6236	6.69e-09	3.66e-08		YML088W	-0.335073	7.12675	9.14888	0.0024887	0.0377692		UFO1	UV-F-box-HO
S000004566		YML100W	-1.44455	10.1427	24.1524	8.9e-07	2.98e-06		YML100W	0.863339	10.1427	10.3535	0.00129227	0.0286898		TSL1	Trehalose Synthase Long chain
S000004577		YML109W	0.848549	5.78919	25.5163	4.39e-07	1.59e-06		YML109W	-0.446223	5.78919	9.36945	0.00220632	0.0355839		ZDS2	Zillion Different Screens
S000004597		YML128C	-1.07419	11.3944	40.935	1.57e-10	1.23e-09		YML128C	0.626477	11.3944	16.8042	4.14e-05	0.00381745		MSC1	Meiotic Sister-Chromatid recombination
S000004600		YML131W	-0.617734	7.01123	18.7002	1.53e-05	3.87e-05		YML131W	0.38279	7.01123	8.74741	0.00310043	0.0408
S000004601		YML132W	-1.06863	5.26321	5.08162	0.0241808	0.0289892		YML132W	1.28291	5.26321	8.64882	0.00327274	0.042241		COS3	COnserved Sequence
S000004604		YMR002W							YMR002W	-0.359395	10.2138	8.64408	0.00328126	0.042241		MIX17	Mitochondrial Intermembrane space CX(n)C motif protein
S000004616		YMR014W	0.988211	8.12541	33.6501	6.6e-09	3.62e-08		YMR014W	-0.452402	8.12541	9.3736	0.00220133	0.0355839		BUD22	BUD site selection
S000004617		YMR015C	1.00109	7.79507	35.1484	3.06e-09	1.78e-08		YMR015C	-0.416242	7.79507	8.09895	0.00442908	0.0476381		ERG5	ERGosterol biosynthesis
S000004646		YMR043W	0.40637	9.80149	20.2951	6.64e-06	1.82e-05		YMR043W	-0.271516	9.80149	11.5732	0.000669083	0.0213451		MCM1	MiniChromosome Maintenance
S000004696		YMR090W	-1.15803	7.01209	74.5539	5.9e-18	2.18e-16		YMR090W	0.534305	7.01209	18.9926	1.31e-05	0.0022599
S000004711		YMR105C	-1.98283	10.8568	31.1814	2.35e-08	1.13e-07		YMR105C	1.00395	10.8568	9.65043	0.00189308	0.0336179		PGM2	PhosphoGlucoMutase
S000004725		YMR119W	-0.437582	6.74277	6.39415	0.0114497	0.0147824		YMR119W	0.448315	6.74277	8.23564	0.00410756	0.046619		ASI1	Amino acid Sensor-Independent
S000004763		YMR154C	-0.882397	4.35333	44.4002	2.68e-11	2.45e-10		YMR154C	0.39314	4.35333	10.2425	0.00137245	0.0296381		RIM13	Regulator of IME2
S000004779		YMR169C	-1.51478	8.93061	41.457	1.2e-10	9.58e-10		YMR169C	0.985449	8.93061	20.97	4.67e-06	0.00122334		ALD3	ALdehyde Dehydrogenase
S000004784		YMR173W	-1.95014	9.42505	64.5716	9.31e-16	2.25e-14		YMR173W	0.845903	9.42505	14.7169	0.000124923	0.0078543		DDR48	DNA Damage Responsive
S000004785		YMR173W-A	-1.80037	8.47977	66.4001	3.68e-16	9.59e-15		YMR173W-A	0.611234	8.47977	9.27635	0.00232132	0.0367121
S000004786		YMR174C	-1.41046	6.12364	143.654	4.23e-33	1.12e-30		YMR174C	0.49621	6.12364	20.5932	5.68e-06	0.00129004		PAI3	Proteinase A Inhibitor
S000004793		YMR181C	-1.03974	7.7662	40.2658	2.22e-10	1.67e-09		YMR181C	0.458696	7.7662	9.46088	0.002099	0.0350191
S000004809		YMR196W	-0.734775	8.60717	29.9815	4.36e-08	1.99e-07		YMR196W	0.481003	8.60717	15.6029	7.81e-05	0.00544369
S000004815		YMR202W	0.923291	9.27286	32.5495	1.16e-08	6e-08		YMR202W	-0.461435	9.27286	10.7317	0.00105314	0.0272647		ERG2	ERGosterol biosynthesis
S000004850		YMR237W	-0.598691	6.97187	24.5172	7.37e-07	2.51e-06		YMR237W	0.311679	6.97187	8.08854	0.0044546	0.0476381		BCH1	Bud7 and Chs6 Homolog
S000004858		YMR244W	1.31005	2.94447	27.0897	1.94e-07	7.57e-07		YMR244W	-0.632337	2.94447	9.08068	0.00258325	0.0380439
S000004862		YMR250W	-1.92272	9.66169	66.8962	2.86e-16	7.71e-15		YMR250W	0.874635	9.66169	16.7433	4.28e-05	0.00385239		GAD1	GlutAmate Decarboxylase
S000004863		YMR251W	0.3295	5.34362	8.28216	0.00400364	0.00572674		YMR251W	-0.368445	5.34362	13.2093	0.000278559	0.0131354		GTO3	Glutathione Transferase Omega-like
S000004880		YMR267W	-0.495737	7.85727	24.6933	6.72e-07	2.32e-06		YMR267W	0.307048	7.85727	11.5935	0.000661824	0.0213451		PPA2	PyroPhosphatAse
S000004913		YMR298W	-0.641917	6.57565	45.4493	1.57e-11	1.52e-10		YMR298W	0.270173	6.57565	9.71643	0.00182628	0.0336179		LIP1	Lag1p/Lac1p Interacting Protein
S000004920		YMR304W	-0.754988	7.38043	23.395	1.32e-06	4.23e-06		YMR304W	0.504791	7.38043	12.6837	0.000368863	0.015233		UBP15	UBiquitin-specific Protease
S000004927		YMR310C	0.265707	7.58241	4.35845	0.0368258	0.0428768		YMR310C	-0.32512	7.58241	8.25769	0.00405797	0.0465243
S000004930		YMR313C	-0.310533	6.35473	7.21618	0.00722493	0.00979731		YMR313C	0.319863	6.35473	9.48498	0.00207161	0.0350191		TGL3	TriacylGlycerol Lipase
S000004978		YNL033W	-1.11292	2.43395	17.9165	2.31e-05	5.58e-05		YNL033W	0.704104	2.43395	8.36607	0.00382292	0.0454251
S000004992		YNL047C	0.73845	6.51086	47.1702	6.51e-12	6.89e-11		YNL047C	-0.316167	6.51086	11.4832	0.000702265	0.0215633		SLM2	Synthetic Lethal with Mss4
S000005002		YNL057W	-0.626702	5.45073	17.918	2.31e-05	5.58e-05		YNL057W	0.463469	5.45073	11.9328	0.000551555	0.0198089
S000005003		YNL058C	-0.447059	6.68284	8.99114	0.00271292	0.00407195		YNL058C	0.545669	6.68284	16.4499	5e-05	0.00412222
S000005008		YNL064C	1.19713	10.1711	80.2154	3.36e-19	1.53e-17		YNL064C	-0.327706	10.1711	8.13181	0.00434954	0.0476381		YDJ1	Yeast dnaJ
S000005024		YNL080C	1.23403	7.8583	88.7076	4.58e-21	2.55e-19		YNL080C	-0.398909	7.8583	12.6599	0.000373585	0.0152554		EOS1	ER-localized and Oxidants Sensitive
S000005037		YNL093W	-1.61669	5.37502	47.047	6.93e-12	7.3e-11		YNL093W	0.617374	5.37502	8.12984	0.00435426	0.0476381		YPT53	Yeast Protein Two
S000005058		YNL114C	0.739278	7.64355	14.7503	0.000122725	0.000251742		YNL114C	-0.538609	7.64355	10.1823	0.00141792	0.029794
S000005059		YNL115C							YNL115C	0.309834	8.30918	9.27094	0.00232818	0.0367121
S000005066		YNL122C	-0.28234	5.85979	9.63924	0.00190464	0.00296087		YNL122C	0.253482	5.85979	9.67853	0.00186434	0.0336179
S000005068		YNL124W							YNL124W	-0.393829	8.29582	7.92414	0.00487795	0.0497978		NAF1	Nuclear Assembly Factor
S000005076		YNL132W	1.19262	6.62195	36.7086	1.37e-09	8.61e-09		YNL132W	-0.506541	6.62195	8.98362	0.0027241	0.03888		KRE33	Killer toxin REsistant
S000005104		YNL160W	-1.56297	10.5325	86.4587	1.43e-20	7.54e-19		YNL160W	0.707373	10.5325	21.3711	3.78e-06	0.00116897		YGP1	Yeast GlycoProtein
S000005112		YNL168C	-1.32735	6.48862	83.8311	5.39e-20	2.67e-18		YNL168C	0.458438	6.48862	11.8706	0.000570272	0.0198393		FMP41	Found in Mitochondrial Proteome
S000005114		YNL170W							YNL170W	-0.607669	3.22816	8.14845	0.0043098	0.0476381
S000005137		YNL193W	-0.520267	6.55211	14.8774	0.00011473	0.000237433		YNL193W	0.374792	6.55211	9.44104	0.00212184	0.0350191
S000005138		YNL194C	-1.68991	7.6766	64.4571	9.87e-16	2.34e-14		YNL194C	0.698782	7.6766	13.269	0.000269831	0.0130342
S000005139		YNL195C	-0.731605	6.74539	14.8542	0.000116151	0.000240247		YNL195C	0.777463	6.74539	20.2845	6.67e-06	0.00132176
S000005144		YNL200C	-0.831319	8.54611	45.193	1.79e-11	1.7e-10		YNL200C	0.480355	8.54611	18.278	1.91e-05	0.00262287		NNR1	Nicotinamide Nucleotide Repair
S000005145		YNL201C	-0.871527	6.96597	51.8635	5.95e-13	7.73e-12		YNL201C	0.352881	6.96597	10.2366	0.00137678	0.0296381		PSY2	Platinum SensitivitY
S000005160		YNL216W	0.464223	7.75931	20.4646	6.07e-06	1.68e-05		YNL216W	-0.292009	7.75931	10.4135	0.00125097	0.02839		RAP1	Repressor/Activator site binding Protein
S000005218		YNL274C	-0.62357	8.32554	22.1595	2.51e-06	7.57e-06		YNL274C	0.375959	8.32554	9.81892	0.00172726	0.0336179		GOR1	GlyOxylate Reductase
S000005278		YNL334C	-0.954642	4.54819	35.0159	3.27e-09	1.9e-08		YNL334C	0.528134	4.54819	12.682	0.000369192	0.015233		SNO2	SNZ proximal Open reading frame
S000005305		YNR022C	-0.40526	7.57748	16.539	4.77e-05	0.000106593		YNR022C	0.291728	7.57748	10.5348	0.00117148	0.0278442		MRPL50	Mitochondrial Ribosomal Protein, Large subunit
S000005308		YNR025C	0.969094	4.21116	39.7698	2.86e-10	2.1e-09		YNR025C	-0.400671	4.21116	9.5547	0.00199438	0.0348006
S000005338		YNR055C	-0.540537	6.98695	17.2091	3.35e-05	7.78e-05		YNR055C	0.404387	6.98695	11.7689	0.00060227	0.0205654		HOL1	HistidinOl
S000005377		YOL017W	0.72173	5.15397	28.7232	8.35e-08	3.61e-07		YOL017W	-0.3418	5.15397	8.63521	0.00329728	0.042241		ESC8	Establishes Silent Chromatin
S000005382		YOL022C	1.05118	6.90601	66.7042	3.15e-16	8.33e-15		YOL022C	-0.340164	6.90601	9.46881	0.00208995	0.0350191		TSR4	Twenty S rRNA accumulation
S000005388		YOL028C	0.788493	6.47333	38.5309	5.39e-10	3.74e-09		YOL028C	-0.380165	6.47333	11.8683	0.000570988	0.0198393		YAP7	Yeast AP-1
S000005389		YOL029C	0.931995	6.04401	52.632	4.02e-13	5.4e-12		YOL029C	-0.351444	6.04401	10.1318	0.00145729	0.029794
S000005406		YOL046C	2.719	2.78475	42.5776	6.79e-11	5.66e-10		YOL046C	-0.916495	2.78475	8.10712	0.00440917	0.0476381
S000005411		YOL051W	0.565694	9.35689	39.4695	3.33e-10	2.39e-09		YOL051W	-0.231705	9.35689	8.56391	0.00342892	0.0425766		GAL11	GALactose metabolism
S000005415		YOL054W	0.996577	6.96177	43.1861	4.98e-11	4.26e-10		YOL054W	-0.372147	6.96177	8.07493	0.00448817	0.0476381		PSH1	Pob3/Spt16 Histone associated
S000005419		YOL058W							YOL058W	-0.644646	9.10795	20.8598	4.94e-06	0.00122334		ARG1	ARGinine requiring
S000005443		YOL083W	-0.667834	6.46756	22.7127	1.88e-06	5.81e-06		YOL083W	0.551572	6.46756	18.8337	1.43e-05	0.00235393		ATG34	AuTophaGy related
S000005444		YOL084W	-1.0216	7.38178	39.7557	2.88e-10	2.11e-09		YOL084W	0.599507	7.38178	16.4886	4.89e-05	0.00412222		PHM7	PHosphate Metabolism
S000005455		YOL095C							YOL095C	-0.363667	4.70704	11.357	0.000751644	0.0223854		HMI1	Helicase in MItochondria
S000005479		YOL119C	-0.286508	7.60019	9.73206	0.00181082	0.00283057		YOL119C	0.23214	7.60019	7.90121	0.00494018	0.0498278		MCH4	MonoCarboxylate transporter Homolog
S000005508		YOL148C	0.636358	6.94185	43.8138	3.61e-11	3.2e-10		YOL148C	-0.25711	6.94185	9.41793	0.00214874	0.03517		SPT20	SuPpressor of Ty
S000005528		YOR002W	-0.652739	6.72283	29.8426	4.69e-08	2.13e-07		YOR002W	0.323894	6.72283	8.91354	0.00283064	0.0393409		ALG6	Asparagine-Linked Glycosylation
S000005535		YOR009W	1.8341	6.27936	109.685	1.15e-25	1.17e-23		YOR009W	-0.483597	6.27936	11.1538	0.000838591	0.0237261		TIR4	TIp1-Related
S000005623		YOR097C	-0.995606	5.88312	71.3361	3.01e-17	1e-15		YOR097C	0.328072	5.88312	9.12345	0.00252354	0.0379889
S000005634		YOR108W	1.16454	7.77406	51.666	6.58e-13	8.44e-12		YOR108W	-0.393459	7.77406	7.98126	0.00472641	0.0492666		LEU9	LEUcine biosynthesis
S000005637		YOR111W	-0.689325	5.05229	32.0673	1.49e-08	7.47e-08		YOR111W	0.4459	5.05229	16.1642	5.81e-05	0.00460116
S000005646		YOR120W	-1.34659	11.5128	60.3962	7.76e-15	1.54e-13		YOR120W	0.54389	11.5128	11.9171	0.000556223	0.0198089		GCY1	Galactose-inducible Crystallin-like Yeast protein
S000005647		YOR121C	-1.21277	5.20824	25.5974	4.21e-07	1.53e-06		YOR121C	0.744575	5.20824	11.5185	0.000689088	0.0213451
S000005651		YOR125C	-0.854408	7.50081	52.9545	3.41e-13	4.7e-12		YOR125C	0.317675	7.50081	8.83602	0.00295342	0.0400526		CAT5	CATabolite repression
S000005687		YOR161C							YOR161C	0.387048	7.64458	9.29416	0.00229886	0.0366646		PNS1	pH Nine Sensitive
S000005699		YOR173W	-0.908094	8.714	24.7181	6.64e-07	2.29e-06		YOR173W	0.697092	8.714	17.5672	2.77e-05	0.00305808		DCS2	DeCapping Scavenger
S000005700		YOR174W	0.497119	6.61227	29.357	6.02e-08	2.67e-07		YOR174W	-0.263614	6.61227	10.7616	0.00103626	0.0272647		MED4	MEDiator complex
S000005705		YOR179C	-1.28462	4.68529	43.9665	3.34e-11	2.99e-10		YOR179C	0.569988	4.68529	10.1367	0.00145348	0.029794		SYC1	Similar to Ysh1 C-terminal
S000005711		YOR185C	-0.580264	6.73634	24.0258	9.51e-07	3.17e-06		YOR185C	0.314802	6.73634	8.60883	0.00334537	0.0422497		GSP2	Genetic Suppressor of Prp20-1
S000005714		YOR188W	0.390884	6.74667	15.2787	9.28e-05	0.000195114		YOR188W	-0.253179	6.74667	8.2466	0.00408284	0.0465243		MSB1	Multicopy Suppression of a Budding defect
S000005741		YOR215C	-0.506678	8.65741	15.9782	6.41e-05	0.000139377		YOR215C	0.368941	8.65741	10.3673	0.00128268	0.0286898		AIM41	Altered Inheritance of Mitochondria
S000005774		YOR248W							YOR248W	-1.20001	2.82553	17.563	2.78e-05	0.00305808
S000005797		YOR271C	0.821486	7.87283	19.0098	1.3e-05	3.34e-05		YOR271C	-0.483763	7.87283	8.63816	0.00329194	0.042241		FSF1	Fungal SideroFlexin 1
S000005815		YOR289W	-1.68636	7.72831	59.577	1.18e-14	2.28e-13		YOR289W	0.72146	7.72831	13.1302	0.000290579	0.0133835
S000005842		YOR315W	0.373439	5.87942	5.62821	0.0176737	0.0219041		YOR315W	-0.46583	5.87942	11.1258	0.000851346	0.0238416		SFG1	SuperFicial pseudohyphal Growth
S000005847		YOR320C	-0.395354	5.22413	11.8622	0.000572856	0.00100771		YOR320C	0.339747	5.22413	10.8275	0.00100004	0.026585		GNT1	GlcNAc Transferase
S000005866		YOR339C	1.20055	2.99594	22.6349	1.96e-06	6.03e-06		YOR339C	-0.656193	2.99594	9.49195	0.00206376	0.0350191		UBC11	UBiquitin Carrier
S000005867		YOR340C	0.568502	5.95304	17.7854	2.47e-05	5.92e-05		YOR340C	-0.357497	5.95304	9.15366	0.00248221	0.0377692		RPA43	RNA Polymerase A
S000005877		YOR350C	-1.19801	4.84512	74.6908	5.51e-18	2.08e-16		YOR350C	0.378219	4.84512	8.49479	0.00356165	0.0436771		MNE1
S000005901		YOR374W	-0.800739	10.7631	19.1146	1.23e-05	3.18e-05		YOR374W	0.500106	10.7631	9.04759	0.00263041	0.0383054		ALD4	ALdehyde Dehydrogenase
S000005913		YOR386W	-1.91445	6.09425	39.9483	2.61e-10	1.93e-09		YOR386W	0.858839	6.09425	9.64741	0.00189619	0.0336179		PHR1	PHotoreactivation Repair deficient
S000005925		YPL004C	-1.01104	11.51	45.1968	1.78e-11	1.7e-10		YPL004C	0.431656	11.51	9.98575	0.00157756	0.0315593		LSP1	Long chain bases Stimulate Phosphorylation
S000005927		YPL006W	-0.802454	6.40849	46.4019	9.63e-12	9.76e-11		YPL006W	0.385004	6.40849	12.8429	0.000338765	0.0145853		NCR1	Niemann-pick type C Related
S000005936		YPL015C	-0.402693	7.94469	7.00282	0.00813812	0.0109124		YPL015C	0.407919	7.94469	8.82406	0.00297285	0.0400526		HST2	Homolog of SIR Two (SIR2)
S000005972		YPL051W	0.566482	5.91716	20.6971	5.38e-06	1.51e-05		YPL051W	-0.363642	5.91716	11.1185	0.000854709	0.0238416		ARL3	ADP-Ribosylation factor-Like
S000005982		YPL061W	-0.686635	10.0754	32.3682	1.28e-08	6.49e-08		YPL061W	0.39551	10.0754	13.0783	0.000298741	0.0134468		ALD6	ALdehyde Dehydrogenase
S000006020		YPL099C	-0.936773	6.00861	64.1005	1.18e-15	2.77e-14		YPL099C	0.335988	6.00861	9.77341	0.00177054	0.0336179		INA17	INner membrane Assembly 17 kDa
S000006025		YPL104W	-0.363619	7.57883	15.8617	6.81e-05	0.000147496		YPL104W	0.283797	7.57883	11.9041	0.000560111	0.0198089		MSD1	Mitochondrial aminoacyl-tRNA Synthetase, Aspartate (D)
S000006030		YPL109C	-1.14564	5.28713	32.7158	1.07e-08	5.58e-08		YPL109C	0.584056	5.28713	10.1299	0.00145885	0.029794		MCO76	Mitochondrial Class One protein of 76 kDa
S000006035		YPL114W	2.44669	3.42234	80.6741	2.66e-19	1.23e-17		YPL114W	-0.683012	3.42234	10.5424	0.00116667	0.0278442
S000006044		YPL123C	-0.644553	7.02536	14.6209	0.000131451	0.000267013		YPL123C	0.536634	7.02536	12.3295	0.000445867	0.0173145		RNY1	RiboNuclease from Yeast
S000006099		YPL178W	0.451931	7.62168	18.3525	1.84e-05	4.56e-05		YPL178W	-0.262843	7.62168	7.98519	0.00471615	0.0492666		CBC2	Cap Binding Complex
S000006103		YPL182C	-0.403313	5.26383	7.49575	0.00618446	0.00851762		YPL182C	0.390677	5.26383	8.68956	0.00320037	0.0416996
S000006106		YPL185W	-0.61577	5.16324	12.8348	0.000340232	0.000631222		YPL185W	0.611385	5.16324	15.4621	8.42e-05	0.00565109
S000006107		YPL186C	-0.764356	8.78089	23.9331	9.97e-07	3.31e-06		YPL186C	0.586572	8.78089	17.0801	3.58e-05	0.00346201		UIP4	Ulp1 Interacting Protein
S000006119		YPL198W	1.04404	6.77357	35.5576	2.48e-09	1.48e-08		YPL198W	-0.45604	6.77357	9.10062	0.00255523	0.0380439		RPL7B	Ribosomal Protein of the Large subunit
S000006140		YPL219W	0.535577	6.49574	25.9249	3.55e-07	1.31e-06		YPL219W	-0.299758	6.49574	10.5835	0.00114103	0.0277277		PCL8	Pho85 CycLin
S000006163		YPL242C							YPL242C	0.347783	5.85826	14.0396	0.000178999	0.00998611		IQG1	IQGAP-related protein
S000006170		YPL249C	-0.729937	6.94181	27.6104	1.48e-07	6e-07		YPL249C	0.361052	6.94181	8.18897	0.00421458	0.047158		GYP5	Gtpase-activating protein for Ypt Proteins
S000006202		YPL281C	-8.10339	3.22415	32.6142	1.12e-08	5.83e-08		YPL281C	7.62325	3.22415	30.8055	2.85e-08	1.74e-05		ERR2	Enolase-Related Repeat
S000006206		YPR002W							YPR002W	-0.343292	7.16976	10.5309	0.00117394	0.0278442		PDH1	prpD Homolog
S000006235		YPR031W	0.355975	5.89679	10.7354	0.00105107	0.00173543		YPR031W	-0.269246	5.89679	7.90159	0.00493913	0.0498278		NTO1	NuA Three Orf
S000006247		YPR043W	0.406504	9.56087	11.415	0.000728534	0.00125085		YPR043W	-0.348816	9.56087	10.7182	0.00106089	0.0272869		RPL43A	Ribosomal Protein of the Large subunit
S000006252		YPR048W	0.7611	5.39198	33.1619	8.48e-09	4.56e-08		YPR048W	-0.328782	5.39198	8.30471	0.00395424	0.046477		TAH18	Top1T722A mutant Hypersensitive
S000006271		YPR067W	-0.779953	6.51111	50.5547	1.16e-12	1.45e-11		YPR067W	0.28144	6.51111	7.89521	0.0049566	0.0498278		ISA2	Iron Sulfur Assembly
S000006302		YPR098C	-0.966631	6.78098	49.3512	2.14e-12	2.49e-11		YPR098C	0.372459	6.78098	8.80245	0.00300826	0.040075		TMH18	TMem205 Homolog of 18 kDa
S000006330		YPR126C							YPR126C	-0.316547	7.18842	8.38144	0.00379071	0.0453249
S000006341		YPR137W	0.715464	8.20097	19.3721	1.08e-05	2.82e-05		YPR137W	-0.40194	8.20097	7.96169	0.00477778	0.0496713		RRP9	Ribosomal RNA Processing
S000006344		YPR140W	-0.496239	7.78796	26.1839	3.1e-07	1.16e-06		YPR140W	0.273226	7.78796	9.71064	0.00183204	0.0336179		TAZ1	TAfaZzin
S000006346		YPR142C	0.371414	5.93479	10.7376	0.00104979	0.00173404		YPR142C	-0.404564	5.93479	16.2516	5.55e-05	0.00448344
S000006353		YPR149W	-0.789445	9.89911	46.512	9.11e-12	9.32e-11		YPR149W	0.316322	9.89911	9.08039	0.00258364	0.0380439		NCE102	NonClassical Export
S000006359		YPR155C	-0.373611	6.85038	8.05969	0.0045261	0.00640053		YPR155C	0.338908	6.85038	8.16831	0.00426286	0.0474303		NCA2	Nuclear Control of ATPase
S000006364		YPR160W	-2.06382	10.1673	36.7385	1.35e-09	8.51e-09		YPR160W	1.05201	10.1673	11.5289	0.000685225	0.0213451		GPH1	Glycogen PHosphorylase
S000006371		YPR167C	0.517026	6.14925	14.3568	0.000151236	0.000303008		YPR167C	-0.449096	6.14925	13.9511	0.000187628	0.0103221		MET16	METhionine requiring
S000006376		YPR172W	-1.27019	6.72422	109.607	1.19e-25	1.18e-23		YPR172W	0.53273	6.72422	22.8794	1.72e-06	0.000621109
S000006388		YPR184W	-1.50721	9.67836	62.76	2.33e-15	5.05e-14		YPR184W	0.797853	9.67836	21.1474	4.25e-06	0.00120322		GDB1	Glycogen DeBranching
S000007223		YCR087C-A	1.21367	4.05995	11.8111	0.000588774	0.00103329		YCR087C-A	-1.76791	4.05995	31.7347	1.77e-08	1.4e-05
S000007228		YBL091C-A	-1.01461	5.79492	101.056	8.94e-24	6.37e-22		YBL091C-A	0.391528	5.79492	17.5099	2.86e-05	0.00305808		SCS22	Suppressor of Choline Sensitivity
S000007232		YDL130W-A	-1.27407	9.12386	88.4927	5.1e-21	2.81e-19		YDL130W-A	0.493412	9.12386	16.0153	6.28e-05	0.00488		STF1	STabilizing Factor
S000007354		YOR192C-B	-0.75616	6.28979	42.7384	6.26e-11	5.25e-10		YOR192C-B	0.386033	6.28979	13.4187	0.000249128	0.012335
S000007361		YPR158C-C	-1.38898	4.45005	24.4354	7.68e-07	2.61e-06		YPR158C-C	0.780419	4.45005	9.11736	0.00253195	0.0379889
S000007362		YPR158C-D	-0.644888	6.59112	15.052	0.000104587	0.000218399		YPR158C-D	0.49111	6.59112	10.6237	0.00111648	0.0277277
S000007364		YPR158W-B	-1.2594	4.94331	40.381	2.09e-10	1.59e-09		YPR158W-B	0.899535	4.94331	24.4704	7.55e-07	0.000298891
S000007390		YDR098C-A	-1.67625	4.84181	46.8199	7.78e-12	8.15e-11		YDR098C-A	1.02333	4.84181	20.5326	5.86e-06	0.00129004
S000007525		YNR034W-A	-2.6498	8.22479	69.4138	7.98e-17	2.47e-15		YNR034W-A	1.14136	8.22479	15.819	6.97e-05	0.00520901		EGO4	Exit from rapamycin-induced GrOwth arrest
S000007591		YBL029C-A	-1.10701	6.47027	34.488	4.29e-09	2.42e-08		YBL029C-A	0.563969	6.47027	10.7538	0.00104067	0.0272647
S000007651		YER074W-A	-0.627534	5.59557	30.1501	4e-08	1.84e-07		YER074W-A	0.319904	5.59557	9.44514	0.0021171	0.0350191		YOS1	Yip One Suppressor
S000028524		YKL068W-A							YKL068W-A	-0.776136	1.86565	8.84372	0.002941	0.0400526
S000028527		YPL189C-A	-1.12841	4.31329	65.6348	5.43e-16	1.37e-14		YPL189C-A	0.513848	4.31329	15.5347	8.1e-05	0.00553197		COA2	Cytochrome Oxidase Assembly
S000028628		YFL013W-A							YFL013W-A	-0.330249	6.68175	10.6696	0.00108912	0.0276119
S000028754		YER088C-A	1.05042	3.63407	33.8909	5.83e-09	3.23e-08		YER088C-A	-0.468946	3.63407	9.59682	0.00194914	0.0341617
S000028756		YER133W-A	-0.931908	4.80282	34.33	4.65e-09	2.61e-08		YER133W-A	0.536517	4.80282	13.5317	0.000234573	0.0117613
S000087209		YDR461C-A	-1.32404	4.00609	69.6334	7.14e-17	2.23e-15		YDR461C-A	0.491678	4.00609	10.6488	0.00110141	0.0276119		CMI8	Cytosolic MIni protein of ~8 kDa
S000119075		snR86	-0.314019	5.70562	7.03734	0.00798276	0.0107149		snR86	0.415365	5.70562	15.3745	8.82e-05	0.00582067		SNR86
