# Supplementary material for: SUMO-Targeted Ubiquitin Ligases (STUbLs) Reduce the Toxicity and Abnormal Transcriptional Activity Associated With a Mutant, Aggregation-Prone Fragment of Huntingtin
Source: Front Genet. 2018 Sep 18;9:379. doi: 10.3389/fgene.2018.00379 (PMC6154015; doi:10.3389/fgene.2018.00379)
Supplement: TABLE S3 — List of clustering genes. The 398 genes, differently expressed between Htt103Q [Vector] and Htt103Q [SLX5], are analyzed. We used systematic name to search the neighboring genes. Up- and down-regulated profiles are shown in red and blue, respectively. [file Table_3.XLSX]

## Sheet: Sheet1
Three neighboring genes
			Htt103Q [Vector] vs Htt103Q [SLX5]
Analysis #	ID	Systematic Name	logFC	logCPM	LR	PValue	FDR		Standard Name	Description
1	S000000256	YBR052C	0.499939	8.97992	12.4642	0.000414818	0.0165969		RFS1	Rad55 (Fifty-five) Suppressor
2	S000000257	YBR053C	0.445137	7.60846	9.65058	0.00189292	0.0336179
3	S000000258	YBR054W	0.575832	7.20773	11.7134	0.000620502	0.0207354		YRO2
4	S000004240	YLR250W	0.37988	7.30765	14.8375	0.00011718	0.0074863		SSP120	Saccharomyces Secretory Protein
5	S000004241	YLR251W	0.512569	6.09183	20.4132	6.24e-06	0.00130082		SYM1	Stress-inducible Yeast Mpv17
6	S000004242	YLR252W	0.580527	5.14456	26.8124	2.24e-07	9.87e-05
7	S000004784	YMR173W	0.845903	9.42505	14.7169	0.000124923	0.0078543		DDR48	DNA Damage Responsive
8	S000004785	YMR173W-A	0.611234	8.47977	9.27635	0.00232132	0.0367121
9	S000004786	YMR174C	0.49621	6.12364	20.5932	5.68e-06	0.00129004		PAI3	Proteinase A Inhibitor
10	S000005137	YNL193W	0.374792	6.55211	9.44104	0.00212184	0.0350191
11	S000005138	YNL194C	0.698782	7.6766	13.269	0.000269831	0.0130342
12	S000005139	YNL195C	0.777463	6.74539	20.2845	6.67e-06	0.00132176
13	S000007361	YPR158C-C	0.780419	4.45005	9.11736	0.00253195	0.0379889
14	S000007362	YPR158C-D	0.49111	6.59112	10.6237	0.00111648	0.0277277
15	S000007364	YPR158W-B	0.899535	4.94331	24.4704	7.55e-07	0.000298891
Two neighboring genes
			Htt103Q [Vector] vs Htt103Q [SLX5]
Analysis #	ID	Genes	logFC	logCPM	LR	PValue	FDR		Standard Name	Description
16	S000000863	YER061C	0.360262	7.17516	11.3289	0.000763089	0.0223896		CEM1	Condensing Enzyme with Mitochondrial function
17	S000000864	YER062C	0.362703	7.81023	11.6525	0.000641146	0.0211632		GPP2	Glycerol-3-Phosphate Phosphatase
18	S000001660	YKL177W	0.632877	3.18425	9.67189	0.00187109	0.0336179
19	S000001661	YKL178C	0.600298	8.03581	17.2666	3.25e-05	0.00321683		STE3	STErile
20	S000002181	YDL023C	0.692252	7.47155	8.87891	0.00288484	0.039833
21	S000002182	YDL024C	0.455255	3.72274	9.53905	0.00201146	0.0349448		DIA3	Digs Into Agar
22	S000002381	YDL222C	0.79997	6.96848	34.8621	3.54e-09	4.67e-06		FMP45	Found in Mitochondrial Proteome
23	S000002382	YDL223C	0.655989	8.65559	31.804	1.71e-08	1.4e-05		HBT1	HuB1 Target
24	S000002920	YDR512C	0.233813	7.19339	8.95149	0.00277244	0.0390805		EMI1	Early Meiotic Induction
25	S000002921	YDR513W	0.394726	8.38917	8.56775	0.0034217	0.0425766		GRX2	GlutaRedoXin
26	S000004600	YML131W	0.38279	7.01123	8.74741	0.00310043	0.0408
27	S000004601	YML132W	1.28291	5.26321	8.64882	0.00327274	0.042241		COS3	COnserved Sequence
28	S000005002	YNL057W	0.463469	5.45073	11.9328	0.000551555	0.0198089
29	S000005003	YNL058C	0.545669	6.68284	16.4499	5e-05	0.00412222
30	S000005144	YNL200C	0.480355	8.54611	18.278	1.91e-05	0.00262287		NNR1	Nicotinamide Nucleotide Repair
31	S000005145	YNL201C	0.352881	6.96597	10.2366	0.00137678	0.0296381		PSY2	Platinum SensitivitY
32	S000005443	YOL083W	0.551572	6.46756	18.8337	1.43e-05	0.00235393		ATG34	AuTophaGy related
33	S000005444	YOL084W	0.599507	7.38178	16.4886	4.89e-05	0.00412222		PHM7	PHosphate Metabolism
34	S000005646	YOR120W	0.54389	11.5128	11.9171	0.000556223	0.0198089		GCY1	Galactose-inducible Crystallin-like Yeast protein
35	S000005647	YOR121C	0.744575	5.20824	11.5185	0.000689088	0.0213451
36	S000006106	YPL185W	0.611385	5.16324	15.4621	8.42e-05	0.00565109
37	S000006107	YPL186C	0.586572	8.78089	17.0801	3.58e-05	0.00346201		UIP4	Ulp1 Interacting Protein
38	S000028756	YER133W-A	0.536517	4.80282	13.5317	0.000234573	0.0117613
39	S000000936	YER134C	0.40733	7.29503	9.89553	0.0016568	0.0326497
40	S000000177	YBL081W	-0.283515	8.4055	8.34729	0.00386264	0.0456714
41	S000000178	YBL082C	-0.362727	6.58171	9.08695	0.0025744	0.0380439		ALG3	Asparagine Linked Glycosylation
42	S000002550	YDR143C	-0.269264	7.83922	8.15371	0.00429731	0.0476381		SAN1	Sir Antagonist
43	S000002551	YDR144C	-0.435894	5.76955	16.4864	4.9e-05	0.00412222		MKC7	Multicopy suppressor of Kex2 Cold sensitivity
44	S000003044	YGL076C	-0.30565	10.6515	9.17579	0.00245238	0.0375052		RPL7A	Ribosomal Protein of the Large subunit
45	S000003045	YGL077C	-0.442304	7.96406	10.3475	0.00129651	0.0286898		HNM1	Hyper-resistance to Nitrogen Mustard
46	S000004616	YMR014W	-0.452402	8.12541	9.3736	0.00220133	0.0355839		BUD22	BUD site selection
47	S000004617	YMR015C	-0.416242	7.79507	8.09895	0.00442908	0.0476381		ERG5	ERGosterol biosynthesis
48	S000005388	YOL028C	-0.380165	6.47333	11.8683	0.000570988	0.0198393		YAP7	Yeast AP-1
49	S000005389	YOL029C	-0.351444	6.04401	10.1318	0.00145729	0.029794
50	S000005866	YOR339C	-0.656193	2.99594	9.49195	0.00206376	0.0350191		UBC11	UBiquitin Carrier
51	S000005867	YOR340C	-0.357497	5.95304	9.15366	0.00248221	0.0377692		RPA43	RNA Polymerase A
52	S000001012	YHL020C	-0.454693	8.22208	18.2667	1.92e-05	0.00262287		OPI1	OverProducer of Inositol
53	S000001013	YHL021C	0.777711	10.0816	8.60093	0.00335992	0.0422497		AIM17	Altered Inheritance rate of Mitochondria
54	S000001307	YIL045W	0.632638	6.42077	10.4883	0.00120134	0.0281568		PIG2	Protein Interacting with Gsy2p
55	S000001308	YIL046W	-0.474424	7.39059	11.2389	0.000801006	0.023159		MET30	METhionine requiring
56	S000001783	YKR075C	-0.48896	8.20368	15.8196	6.97e-05	0.00520901
57	S000001784	YKR076W	0.418951	7.30891	14.4547	0.000143573	0.00836313		ECM4	ExtraCellular Mutant
58	S000002689	YDR281C	-1.0078	2.15	16.6968	4.39e-05	0.00386022		PHM6	PHosphate Metabolism
59	S000002690	YDR282C	0.301853	6.11518	10.1801	0.00141961	0.029794		MRX10	Mitochondrial oRganization of gene eXpression (MIOREX)
60	S000003152	YGL184C	-0.687609	4.03218	9.68738	0.00185538	0.0336179		STR3	Sulfur TRansfer
61	S000003153	YGL185C	0.379938	6.51694	9.64894	0.00189461	0.0336179
62	S000003375	YGR143W	0.345885	8.11327	9.49971	0.00205504	0.0350191		SKN1	Suppressor of Kre Null
63	S000003376	YGR144W	-0.578677	3.94126	14.5879	0.000133774	0.00815005		THI4	THIamine metabolism
64	S000003435	YGR203W	0.382577	5.35572	8.5746	0.00340884	0.0425766		YCH1	Yeast Cdc25 Homolog
65	S000003436	YGR204W	-0.268219	10.1555	8.62608	0.00331383	0.042241		ADE3	ADEnine requiring
66	S000004862	YMR250W	0.874635	9.66169	16.7433	4.28e-05	0.00385239		GAD1	GlutAmate Decarboxylase
67	S000004863	YMR251W	-0.368445	5.34362	13.2093	0.000278559	0.0131354		GTO3	Glutathione Transferase Omega-like
68	S000005058	YNL114C	-0.538609	7.64355	10.1823	0.00141792	0.029794
69	S000005059	YNL115C	0.309834	8.30918	9.27094	0.00232818	0.0367121
70	S000005699	YOR173W	0.697092	8.714	17.5672	2.77e-05	0.00305808		DCS2	DeCapping Scavenger
71	S000005700	YOR174W	-0.263614	6.61227	10.7616	0.00103626	0.0272647		MED4	MEDiator complex
72	S000001550	YKL067W	0.294181	8.45357	8.22217	0.00413816	0.0466988		YNK1	Yeast Nucleoside diphosphate Kinase
73	S000028524	YKL068W-A	-0.776136	1.86565	8.84372	0.002941	0.0400526
74	S000000889	YER087W	0.246504	7.16153	8.83252	0.00295909	0.0400526		AIM10	Altered Inheritance rate of Mitochondria
75	S000028754	YER088C-A	-0.468946	3.63407	9.59682	0.00194914	0.0341617
Genes one gap away
			Htt103Q [Vector] vs Htt103Q [SLX5]
Analysis #	ID	Genes	logFC	logCPM	LR	PValue	FDR		Standard Name	Description
76	S000000595	YCR002C	0.376081	7.278	11.0406	0.000891368	0.0245188		CDC10	Cell Division Cycle
77	S000000597	YCR004C	0.266517	8.99497	9.95295	0.00160592	0.031965		YCP4
78	S000001644	YKL161C	0.447557	4.99588	17.4109	3.01e-05	0.00305808		KDX1	Kinase Dead X-talker
79	S000001646	YKL163W	0.584014	7.67572	12.1457	0.000492006	0.0183852		PIR3	Protein containing Internal Repeats
80	S000002169	YDL011C	0.437651	4.5941	9.406	0.00216277	0.035254
81	S000002171	YDL013W	3.49482	9.65547	500.487	7.45e-111	2.95e-107		SLX5	Synthetic Lethal of unknown [X] function
82	S000003240	YGR008C	0.658153	9.15081	10.654	0.00109832	0.0276119		STF2	STabilizing Factor
83	S000003242	YGR010W	0.363917	6.15642	11.29	0.000779277	0.0226964		NMA2	Nicotinamide Mononucleotide Adenylyltransferase
84	S000003488	YGR256W	0.496064	7.15251	17.5399	2.81e-05	0.00305808		GND2	6-phosphoGlucoNateDehydrogenase
85	S000003490	YGR258C	0.21775	7.33939	8.11669	0.00438595	0.0476381		RAD2	RADiation sensitivity
86	S000004238	YLR248W	0.340778	8.99133	10.1294	0.00145923	0.029794		RCK2	Radiation sensitivity Complementing Kinase
4	S000004240	YLR250W	0.37988	7.30765	14.8375	0.00011718	0.0074863		SSP120	Saccharomyces Secretory Protein
87	S000005925	YPL004C	0.431656	11.51	9.98575	0.00157756	0.0315593		LSP1	Long chain bases Stimulate Phosphorylation
88	S000005927	YPL006W	0.385004	6.40849	12.8429	0.000338765	0.0145853		NCR1	Niemann-pick type C Related
15	S000007364	YPR158W-B	0.899535	4.94331	24.4704	7.55e-07	0.000298891
89	S000006364	YPR160W	1.05201	10.1673	11.5289	0.000685225	0.0213451		GPH1	Glycogen PHosphorylase
90	S000001883	YFL011W	-0.847119	3.32923	12.2608	0.000462578	0.017789		HXT10	HeXose Transporter
91	S000028628	YFL013W-A	-0.330249	6.68175	10.6696	0.00108912	0.0276119
92	S000000309	YBR105C	0.315259	8.94509	10.9525	0.000934751	0.0255348		VID24	Vacuolar Import and Degradation
93	S000000311	YBR107C	-0.307057	5.41715	8.26552	0.0040405	0.0465243		IML3	Increased Minichromosome Loss
94	S000000616	YCR022C	-0.643198	1.95064	8.07441	0.00448947	0.0476381
95	S000000618	YCR024C	0.325646	6.5719	8.05519	0.00453734	0.0479264		SLM5	Synthetic Lethal with Mss4
96	S000003393	YGR161C	-0.281241	8.62399	9.49463	0.00206075	0.0350191		RTS3
97	S000003395	YGR163W	0.328581	6.78203	8.19012	0.00421192	0.047158		GTR2	GTp binding protein Resemblance
98	S000003447	YGR215W	0.387406	7.39171	15.7481	7.24e-05	0.00521139		RSM27	Ribosomal Small subunit of Mitochondria
99	S000003449	YGR217W	-0.363395	5.45014	12.7006	0.000365531	0.015233		CCH1	Calcium Channel Homolog
100	S000005066	YNL122C	0.253482	5.85979	9.67853	0.00186434	0.0336179
101	S000005068	YNL124W	-0.393829	8.29582	7.92414	0.00487795	0.0497978		NAF1	Nuclear Assembly Factor
102	S000005112	YNL168C	0.458438	6.48862	11.8706	0.000570272	0.0198393		FMP41	Found in Mitochondrial Proteome
103	S000005114	YNL170W	-0.607669	3.22816	8.14845	0.0043098	0.0476381
104	S000006344	YPR140W	0.273226	7.78796	9.71064	0.00183204	0.0336179		TAZ1	TAfaZzin
105	S000006346	YPR142C	-0.404564	5.93479	16.2516	5.55e-05	0.00448344
